# Supplementary material for: Gut microbiota modulation via fecal microbiota transplantation mitigates hyperoxaluria and calcium oxalate crystal depositions induced by high oxalate diet
Source: Gut Microbes. 2025 Jan 28;17(1):2457490. doi: 10.1080/19490976.2025.2457490 (PMC11776474; doi:10.1080/19490976.2025.2457490)
Supplement: Supplemental Material [file KGMI_A_2457490_SM0143.zip]

Archive with 4 entries (3 files):
- Supplement 2457490/
- Supplement 2457490/Supplementary Figure (1).doc
- Supplement 2457490/Supplementary Figure Legend (1).doc
- Supplement 2457490/Supplementary Table (2).doc
